# Supplementary material for: Fostering empowerment: Transition from self-help groups to cooperatives in leprosy-affected communities in Nepal
Source: PLoS Negl Trop Dis. 2025 Dec 5;19(12):e0013799. doi: 10.1371/journal.pntd.0013799 (PMC12680263; doi:10.1371/journal.pntd.0013799)
Supplement: S3 File — (XLSX) [file pntd.0013799.s003.xlsx]

## Sheet: codebook
Themes	Codes_IDI	Codes_FGD	Codes_KII	Codes_CFA	Codes_LFA	Description
Career overview	Education		Education	Education	Career	Highest level of education completed by the beneficiaries/participant
	Roles and responsibilities		Roles and responsibilities	Roles and responsibilities	Roles and responsibilities	Past and current roles and responsibilities of the participants
					Personal experience	Personal experience of group members and facilitators
Community engagement and participation	Inclusion on SHG			Inclusion	Inclusion	Structure of the self help group, members of different disease, disability and background in the group
	SHG enrolment					Process of enrolment in the group for the beneficiaries
					Group dynamics	Diversity of the beneficiaries, facilitators and leaders
		Enrollement_FGD				Process of enrolment in the self help group and saving group
	Financial situation					Financial situation of the beneficiaries and their family
		Inclusion_FGD				Structure of the self help group, members of different disease, disability and background in the group
				Participation SHG	Participation SHG	Participation of beneficiaries in group meetings and activities
		Knowledge_SHG_FGD				Beneficiaries knowledge on process of self help group and saving group formation, its objective, group activities
Health and hygiene learning	Learning SHG_cleanliness				Learning SHG_cleanliness	Learning on keeping household clean, purifying the water, personal hygiene
	Self care		Self care			Practice of taking an active role in protecting one's own health
		Learning_self care_FGD			Learning selfcare	Learning on taking an active role in protecting one's own health
		Learning_cleanliness_FGD				Learning on keeping household clean, purifying the water, personal hygiene
	Learning SHG_selfcare/support					Learning on taking an active role in protecting one's own health and supporting others in the community
Economic empowerment and financial literacy		Learning_saving_FGD				Learning on saving
		SHG business_FGD				Business initiated by the beneficiaries upon being the member and receiving the trainings. Contribution made by the business on the household finances
	Knowledge SHG/Saving group				Knowledge SHG	Beneficiaries knowledge on process of self help group and saving group formation, its objective, group activities
	Learning SHG_saving				Learning SHG_saving	Learning on savings
	SHG business and HH finances		Economic reform			Business initiated by the beneficiaries upon being the member and receiving the trainings. Contribution made by the business on the household finances
				Financial support and business initiated	Financial support and business initiated	Financial support provided to the beneficiaries and types of business iniatied by beneficiaries
	Business expansion challenges					Challenges experienced by beneficiaries in a process of expanding their businesses commenced with the loan received from saving group
Social empowerment	Social participation and support		Social reform			Enhanced social participation and social support of the beneficiaries after being associated in the self help group and cooperatives
		Social participation and support_FGD				Enhanced social participation and social support of the beneficiaries after being associated in the self help group and cooperatives
	Self esteem			Self esteem	Self esteem	Enhanced self esteem of beneficiaries after being associated in the self help group and cooperative
		Self esteem_FGD				Enhanced self esteem of beneficiaries after being associated in the self help group and cooperative
Stigmatization	Stigmatization		Stigmatization	Stigmatization	Stigmatization	Stigmatization towards leprosy, disability, and single women including the changes that has occurred over the years
		Stigmatization_FGD				Stigmatization towards leprosy, disability, and single women including the changes that has occurred over the years
Training Effectiveness and Challenges	Training impact			Training impact	Training impact	Impact of trainings among the beneficiaries. Change in their self care behaviours, saving behaviours and initiation of business
	SHG trainings					Types of trainings on self reliance, employment, self care, savings for the members of self help group
		Training_FGD				Types of trainings attended by the beneficiaries.
		Training impact_FGD				Impact of trainings among the beneficiaries. Change in their self care behaviours, saving behaviours and initiation of business
		Challenges Training_FGD				Challenges experienced by the beneficiaries to attend training sessions
	Training challenges					Challenges faced by beneficiaries in order to attend the training
Disease/disability/violence	Disease/disability/violence					Illustration of disease or disability diagnosed including violence and humiliation experienced by beneficiaries
		Disease/disability/violence_FGD				Illustration of disease or disability diagnosed including violence and humiliation experienced by beneficiaries
SHG Satisfaction	SHG satisfaction			SHG satisfaction	SHG satisfaction	Satisfaction towards the self help group, cooperative and various activities as reflected by the beneficiaries
		SHG satisfaction_FGD				Satisfaction towards the self help group, cooperative and various activities as reflected by the beneficiaries
		Benefit Enrollement_FGD				Health, financial and social benefits experienced by the beneficiaries after being enrolled in the SHG and the saving group
		Dissatisfaction_FGD				Dissatisfaction experienced by the group members
					Dissatisfaction	Dissatisfaction experienced by the group leaders, facilitators
Future outlook and expectation		Future expectation_FGD				Future expectations of group members on financial support, trainings, group activities and sustainability of the saving groups and self help group
					Future P&P	Future programs and plans to be implemented for better functioning of the group and meeting expectation of beneficiaries
					Future expectation	Expectations of the group leaders and facilitators on
	SHG future expectation					Beneficiaries expectations from the group to continue with the group activities, expand their business
			Future_programs			Future programs to be implemented for better functioning of the group and meeting expectation of beneficiaries
Leprosy awareness and percption			Knoweldge_leprosy			Knowledge of stakeholder on leprosy
					Understanding and perception on leprosy	Knowledge and perception of stakeholder on leprosy
Cooperative Development and Loan Management				Cooperative formation		Objective and the process of cooperative formation
				Loan disbursement	Loan disbursement	Process of loan disbursement to the beneficiaries
Program implementation and management				Activities conducted	Activities conducted	Activities conducted in the group by group leaders, facilitators
				Services offered	Services offered	Services offered through the project/coordination with the government to the beneficiaries
					Coordination	Coordination done with local government for the implementation of program activities
					Challenges experienced	Challenges experienced during screening, group formation, program implementation
